# Supplementary material for: In Vitro Vascular Network Modified to Function as Culture Platform and Angiogenic Induction Potential Test for Cancer Cells
Source: Int J Mol Sci. 2020 Mar 6;21(5):1833. doi: 10.3390/ijms21051833 (PMC7084873; doi:10.3390/ijms21051833)
Supplement: Supplementary file 1 [file ijms-21-01833-s001.zip]

Archive with 10 entries (8 files):
- ijms-723674-supplementary/
- ijms-723674-supplementary/Revised Supplementary files_Huttala/
- ijms-723674-supplementary/Revised Supplementary files_Huttala/Figure S1_Doxorubicin R.tif
- ijms-723674-supplementary/Revised Supplementary files_Huttala/Figure S2_Docetaxel R.tif
- ijms-723674-supplementary/Revised Supplementary files_Huttala/Figure S3_5fu R.tif
- ijms-723674-supplementary/Revised Supplementary files_Huttala/Figure S4_Lapatinib R.tif
- ijms-723674-supplementary/Revised Supplementary files_Huttala/Figure S5_CP R.tif
- ijms-723674-supplementary/Revised Supplementary files_Huttala/Supplementary file captions R.docx
- ijms-723674-supplementary/Revised Supplementary files_Huttala/Video S1 MCF7.wmv
- ijms-723674-supplementary/Revised Supplementary files_Huttala/Video S2 MCF7 on vasculature.wmv
